# Supplementary material for: Large-Scale Structural Analysis of the Classical Human Protein Tyrosine Phosphatome
Source: Cell. 2009 Jan 23;136(2):352–63. doi: 10.1016/j.cell.2008.11.038 (PMC2638020; doi:10.1016/j.cell.2008.11.038)
Supplement: Document S2. Experimental Methods [file mmc2.xls]

## Sheet: Sheet1
Supplemental Data: Experimental methods
Details of constructs & expressed sequences used for crystallization, AUC & activity assays
HUGO name	Protein name	Expressed Sequence	Comments	Domain	Vector	E.coli. Strain	Tag	Tag Cleaved	Purification Method	Protein Buffer	Crystallization condition & Temperature	Cryoprotectant	Use in this study	PDB code
PTPRC	CD45	MHHHHHHGSLVPRSENLYFQGSDDEKQLMNVEPIHADILLETYKRKIADEGRLFLAEFQSIPRVFSKFPIKEARKPFNQNKNRYVDILPYDYNRVELSEINGDAGSNYINASYIDGFKEPRKYIAAQGPRDETVDDFWRMIWEQKATVIVMVTRCEEGNRNKCAEYWPSMEEGTRAFGDVVVKINQHKRCPDYIIQKLNIVNKKEKATGREVTHIQFTSWPDHGVPEDPHLLLKLRRRVNAFSNFFSGPIVVHCSAGVGRTGTYIGIDAMLEGLEAENKVDVYGYVVKLRRQRCLMVQVEAQYILIHQALVEYNQFGETEVNLSELHPYLHNMKKRDPPSEPSPLEAEFQRLPSYRSWRTQHIGNQEENKSKNRNSNVIPYDYNRVPLKHELEMSKESE…		D1-D2	pRSET-Kana	BL21(DE3) phage-resistant derivative	N-terminal 6xHis & TEV cleavage site	No	Ni-NTA, Superdex S-200	10 mM HEPES, pH 7.5; 250 mM NaCl; 10 mM DTT			AUC, Activity Assays
PTPRM	RPTPm	MADVPYQTGQLHPAIRVADLLQHITQMKCAEGYGFKEEYESFFEGQSAPWDSAKKDENRMKNRYGNIIAYDHSRVRLQTIEGDTNSDYINGNYIDGYHRPNHYIATQGPMQETIYDFWRMVWHENTASIIMVTNLVEVGRVKCCKYWPDDTEIYKDIKVTLIETELLAEYVIRTFAVEKRGVHEIREIRQFHFTGWPDHGVPYHATGLLGFVRQVKSKSPPSAGPLVVHCSAGAGRTGCFIVIDIMLDMAEREGVVDIYNCVRELRSRRVNMVQTEEQYVFIHDAILEACLCGDTSVPASQVRSLYYDMNKLDPQTNSSQIKEEFRTLNMVTPTLRVEDCSIALLPRNHEKNRCMDILPPDRCLPFLITIDGESSNYINAALMDSYKQPSAFIVTQHPL…		D1-D2	pNIC-CH	BL21(DE3) phage-resistant derivative	C-terminal 6xHis	No	Ni-NTA, Superdex S-200	10 mM HEPES, pH 7.5; 250 mM NaCl; 10 mM DTT			AUC, Activity Assays
PTPRK	RPTPk	MHHHHHHSSGVDLGTENLYFQSMPAIRVADLLQHINLMKTSDSYGFKEEYESFFEGQSASWDVAKKDQNRAKNRYGNIIAYDHSRVILQPVEDDPSSDYINANYIDGYQRPSHYIATQGPVHETVYDFWRMIWQEQSACIVMVTNLVEVGRVKCYKYWPDDTEVYGDFKVTCVEMEPLAEYVVRTFTLERRGYNEIREVKQFHFTGWPDHGVPYHATGLLSFIRRVKLSNPPSAGPIVVHCSAGAGRTGCYIVIDIMLDMAEREGVVDIYNCVKALRSRRINMVQTEEQYIFIHDAILEACLCGETAIPVCEF		D1	pNIC28-Bsa4	BL21(DE3) phage-resistant derivative	N-terminal 6xHis & TEV cleavage site	No	Ni-NTA, Superdex S-200	10 mM HEPES, pH 7.5; 25 mM NaCl; 10 mM DTT	0.20 M NaNO3, 20.0% PEG 3350, 20.0% EtGly	20% EtGly	Activity Assays, structure	2C7S
PTPRT	RPTPr	MHHHHHHSSGVDLGTENLYFQSMAIRVADLLQHITQMKRGQGYGFKEEYEALPEGQTASWDTAKEDENRNKNRYGNIISYDHSRVRLLVLDGDPHSDYINANYIDGYHRPRHYIATQGPMQETVKDFWRMIWQENSASIVMVTNLVEVGRVKCVRYWPDDTEVYGDIKVTLIETEPLAEYVIRTFTVQKKGYHEIRELRLFHFTSWPDHGVPCYATGLLGFVRQVKFLNPPEAGPIVVHCSAGAGRTGCFIAIDTMLDMAENEGVVDIFNCVRELRAQRVNLVQTEEQYVFVHDAILEACLCGNTAI		D1	pNIC28-Bsa4	BL21(DE3) phage-resistant derivative	N-terminal 6xHis & TEV cleavage site	Yes	Ni-NTA, Superdex S-200, TEV digest, Ni-NTA rebinding,	50mM Tris HCl, pH 7.5; 250mM NaCl; 10mM DTT	0.2 M Na/KPO4; 0.1 M BTProp pH 6.5; 20.0% PEG 3350; 10.0% EtGly	25% EtGly	Activity Assays, structure	2OOQ
PTPRS	RPTPs	MHHHHHHSSGVDLGTENLYFQSMPIPIADMAEHTERLKANDSLKLSQEYESIDPGQQFTWEHSNLEVNKPKNRYANVIAYDHSRVILQPIEGIMGSDYINANYVDGYRRQNAYIATQGPLPETFGDFWRMVWEQRSATIVMMTRLEEKSRIKCDQYWPNRGTETYGFIQVTLLDTIELATFCVRTFSLHKNGSSEKREVRQFQFTAWPDHGVPEYPTPFLAFLRRVKTCNPPDAGPIVVHCSAGVGRTGCFIVIDAMLERIKPEKTVDVYGHVTLMRSQRNYMVQTEDQYSFIHEALLEAVGS		D1	pNIC28-Bsa4	BL21(DE3) phage-resistant derivative	N-terminal 6xHis & TEV cleavage site	No	Ni-NTA, Superdex S-200	50 mM HEPES, pH 7.5; 150 mM NaCl; 0.5 mM TCEP			Activity Assays
PTPRA	RPTPa	MHHHHHHSSGVDLGTENLYFQSMDKLEEEINRRMADDNKLFREEFNALPACPIQATCEAASKEENKEKNRYVNILPYDHSRVHLTPVEGVPDSDYINASFINGYQEKNKFIAAQGPKEETVNDFWRMIWEQNTATIVMVTNLKERKECKCAQYWPDQGCWTYGNIRVSVEDVTVLVDYTVRKFCIQQVGDMTNRKPQRLITQFHFTSWPDFGVPFTPIGMLKFLKKVKACNPQYAGAIVVHCSASVGRTGTFVVIDAMLDMMHTERKVDVYGFVSRIRAQRCQMVQTDMQYVFIYQALLEHYLYGDTELEVTSLETHLQKIYNKIPGTSNNGLEEEFKKLTSIKIQNDKMRTGNLPANMKKNRVLQIIPYEFNRVIIPVKRGEENTDYVNASFIDGYRQ…		D1-D2	pLIC-SGC1	BL21(DE3)-pRARE2 phage-resistant derivative	N-terminal 6xHis & TEV cleavage site	No	Ni-NTA, Superdex S-200	10 mM HEPES, pH 7.5; 250 mM NaCl; 10 mM DTT			AUC, Activity Assays
PTPRE	RPTPe	MSGPKKYFPIPVEHLEEEIRIRSADDCKQFREEFNSLPSGHIQGTFELANKEENREKNRYPNILPNDHSRVILSQLDGIPCSDYINASYIDGYKEKNKFIAAQGPKQETVNDFWRMVWEQKSATIVMLTNLKERKEEKCHQYWPDQGCWTYGNIRVCVEDCVVLVDYTIRKFCIQPQLPDGCKAPRLVSQLHFTSWPDFGVPFTPIGMLKFLKKVKTLNPVHAGPIVVHCSAGVGRTGTFIVIDAMMAMMHAEQKVDVFEFVSRIRNQRPQMVQTDMQYTFIYQALLEYYLYGDTELDVSSLEKHLQTMHGTTTHFDKIGLEEEFRKLTNVRIMKENMRTGNLPANMKKARVIQIIPYDFNRVILSMKRGQEYTDYINASFIDGYRQKDYFIATQGPLA…		D1-D2	pNIC-CH	BL21(DE3) phage-resistant derivative	C-terminal 6xHis	No	Ni-NTA, Superdex S-200	50mM Tris HCl, pH 7.5; 250mM NaCl; 10mM DTT			AUC, Activity Assays	2JJD
PTPRG	RPTPg	MHHHHHHSSGVDLGTENLYFQSMKQFVKHIGELYSNNQHGFSEDFEEVQRCTADMNITAEHSNHPENKHKNRYINILAYDHSRVKLRPLPGKDSKHSDYINANYVDGYNKAKAYIATQGPLKSTFEDFWRMIWEQNTGIIVMITNLVEKGRRKCDQYWPTENSEEYGNIIVTLKSTKIHACYTVRRFSIRNTKVKKGQKGNPKGRQNERVVIQYHYTQWPDMGVPEYALPVLTFVRRSSAARMPETGPVLVHCSAGVGRTGTYIVIDSMLQQIKDKSTVNVLGFLKHIRTQRNYLVQTEEQYIFIHDALLEAILGKETEV		D1	pNIC28-Bsa4	BL21(DE3) phage-resistant derivative	N-terminal 6xHis & TEV cleavage site	No	Ni-NTA, Superdex S-200	50mM Hepes pH 7.5; 300mM NaCl; 10 mM DTT	0.20M NH4(acetate); tris-sodium citrate dihydrate, pH 5.6; 30% PEG-4000	20% EtGly	Structure	2H4V
		MAIPVKQFVKHIGELYSNNQHGFSEDFEEVQRCTADMNITAEHSNHPENKHKNRYINILAYDHSRVKLRPLPGKDSKHSDYINANYVDGYNKAKAYIATQGPLKSTFEDFWRMIWEQNTGIIVMITNLVEKGRRKCDQYWPTENSEEYGNIIVTLKSTKIHACYTVRRFSIRNTKVKKGQKGNPKGRQNERVVIQYHYTQWPDMGVPEYALPVLTFVRRSSAARMPETGPVLVHCSAGVGRTGTYIVIDSMLQQIKDKSTVNVLGFLKHIRTQRNYLVQTEEQYIFIHDALLEAILGKETEVSSNQLHSYVNSILIPGVGGKTRLEKQFKLVTQCNAKYVECFSAQKECNKEKNRNSSVVPSERARVGLAPLPGMKGTDYINASYIMGYYRSNEFIITQ…		D1-D2	pNIC-CH	BL21(DE3) phage-resistant derivative	C-terminal 6xHis	No	Ni-NTA, Superdex S-200	10 mM HEPES, pH 7.5, 500 mM NaCl, 5%(v/v) glycerol, 0.5 mM TCEP, 5 mM DTT	10 % PEG 10K and 100 mM imidazole pH 8.0	20% EtGly	AUC, Activity Assays, structure	2NLK
PTPRZ1	RPTPz	MAIPIKHFPKHVADLHASSGFTEEFETLKEFYQEVQSCTVDLGITADSSNHPDNKHKNRYINIVAYDHSRVKLAQLAEKDGKLTDYINANYVDGYNRPKAYIAAQGPLKSTAEDFWRMIWEHNVEVIVMITNLVEKGRRKCDQYWPADGSEEYGNFLVTQKSVQVLAYYTVRNFTLRNTKIKKGSQKGRPSGRVVTQYHYTQWPDMGVPEYSLPVLTFVRKAAYAKRHAVGPVVVHCSAGVGRTGTYIVLDSMLQQIQHEGTVNIFGFLKHIRSQRNYLVQTEEQYVFIHDTLVEAILSKETEVLDSHIHAYVNALLIPGPAGKTKLEKQFQLLSQSNIQQSDYSAALKQCNREKNRTSSIIPVERSRVGISSLSGEGTDYINASYIMGYYQSNEFIIT…		D1-D2	pNIC-CH	BL21(DE3) phage-resistant derivative	C-terminal 6xHis	No	Ni-NTA, Superdex S-200	10mM Hepes, pH 7.5, 150mM NaCl, 1mM TCEP			Activity Assays
PTPRB	RPTPb	GPLGSPGIPNQFEGHFMKLQADSNYLLSKEYEELKDVGRNQSCDIALLPENRGKNRYNNILPYDATRVKLSNVDDDPCSDYINASYIPGNNFRREYIVTQGPLPGTKDDFWKMVWEQNVHNIVMVTQCVEKGRVKCDHYWPADQDSLYYGDLILQMLSESVLPEWTIREFKICGEEQLDAHRLIRHFHYTVWPDHGVPETTQSLIQFVRTVRDYINRSPGAGPTVVHCSAGVGRTGTFIALDRILQQLDSKDSVDIYGAVHDLRLHRVHMVQTECQYVYLHQCVRDVLRARKLRS		D1	pGEX-6P2	BL21(DE3)-pRARE2 phage-resistant derivative	N-terminal GST fusion	Yes	Glutathione-Sepharose, 3C digest on column, Mono Q, Superdex S-200	50 mM Tris-HCl, pH 7.5, 150 mM NaCl, 10 mM DTT	0.1 M Hepes pH 7, 9% PEG 6000, 8% Ethylene glycol	20% EtGly	Activity Assays, structure	2AHS
PTPRJ	DEP1	MHHHHHHSSGVDLGTENLYFQSMKLIRVENFEAYFKKQQADSNCGFAEEYEDLKLVGISQPKYAAELAENRGKNRYNNVLPYDISRVKLSVQTHSTDDYINANYMPGYHSKKDFIATQGPLPNTLKDFWRMVWEKNVYAIIMLTKCVEQGRTKCEEYWPSKQAQDYGDITVAMTSEIVLPEWTIRDFTVKNIQTSESHPLRQFHFTSWPDHGVPDTTDLLINFRYLVRDYMKQSPPESPILVHCSAGVGRTGTFIAIDRLIYQIENENTVDVYGIVYDLRMHRPLMVQTEDQYVFLNQCVLDIVRSQKDSKVDLIY	wildtype	D1	pNIC28-Bsa4	BL21(DE3) phage-resistant derivative	N-terminal 6xHis & TEV cleavage site	No	Ni-NTA, Superdex S-200	50 mM Hepes, pH7.5; 300 mM NaCl; 0.5 mM TCEP			Activity Assays, AUC
		MHHHHHHSSGVDLGTENLYFQSMKLIRVENFEAYFKKQQADSNCGFAEEYEDLKLVGISQPKYAAELAENRGKNRYNNVLPYDISRVKLSVQTHSTDDYINANYMPGYHSKKDFIATQGPLPNTLKDFWRMVWEKNVYAIIMLTKCVEQGRTKCEEYWPSKQAQDYGDITVAMTSEIVLPEWTIRDFTVKNIQTSESHPLRQFHFTSAPDHGVPDTTDLLINFRYLVRDYMKQSPPESPILVHCSAGVGRTGTFIAIDRLIYQIENENTVDVYGIVYDLRMHRPLMVQTEDQYVFLNQCVLDIVRSQKDSKVDLIY	WA mutant	D1	pNIC28-Bsa4	BL21(DE3) phage-resistant derivative	N-terminal 6xHis & TEV cleavage site	No	Ni-NTA, Superdex S-200	50 mM Hepes, pH7.5; 300 mM NaCl; 10 mM DTT	0.01M NiCl2; 0.1M TRIS pH 8.5 and 1M Li2SO4	25% EtGly	Structure	2CFV
		MHHHHHHSSGVDLGTENLYFQSMKLIRVENFEAYFKKQQADSNCGFAEEYEDLKLVGISQPKYAAELAENRGKNRYNNVLPYDISRVKLSVQTHSTDDYINANYMPGYHSKKDFIATQGPLPNTLKDFWRMVWEKNVYAIIMLTKCVEQGRTKCEEYWPSKQAQDYGDITVAMTSEIVLPEWTIRDFTVKNIQTSESHPLRQFHFTSWPDHGVPDTTDLLINFRYLVRDYMKQSPPESPILVHSSAGVGRTGTFIAIDRLIYQIENENTVDVYGIVYDLRMHRPLMVQTEDQYVFLNQCVLDIVRSQKDSKVDLIY	CS mutant	D1	pNIC28-Bsa4	BL21(DE3) phage-resistant derivative	N-terminal 6xHis & TEV cleavage site	No	Ni-NTA, Superdex S-200	50 mM Hepes, pH7.5; 300 mM NaCl; 10 mM DTT	0.01M NiCl2; 0.1M TRIS pH 8.5 and 1M Li2SO4	25% EtGly	Structure	2NZ6
PTPRO	GLEPP1	MHHHHHHSSGVDLGTENLYFQSMNPVQLDDFDAYIKDMAKDSDYKFSLQFEELKLIGLDIPHFAADLPLNRCKNRYTNILPYDFSRVRLVSMNEEEGADYINANYIPGYNSPQEYIATQGPLPETRNDFWKMVLQQKSQIIVMLTQCNEKRRVKCDHYWPFTEEPIAYGDITVEMISEEEQDDWACRHFRINYADEMQDVMHFNYTAWPDHGVPTANAAESILQFVHMVRQQATKSKGPMIIHCSAGVGRTGTFIALDRLLQHIRDHEFVDILGLVSEMRSYRMSMVQTEEQYIFIHQCVQLMWMKKKQQFCISDV		D1	pNIC28-Bsa4	BL21(DE3) phage-resistant derivative	N-terminal 6xHis & TEV cleavage site	Yes	Ni-NTA, Superdex S-200, TEV digest, Ni-NTA rebinding	50 mM HEPES, pH7.5; 300 mM NaCl; 10 mM DTT	0.1M HEPES pH 8.0; 10% isopropanol; 20% PEG 4K	20% EtGly	AUC, Activity Assays, structure	2GJT
PTPRR	PCPTP1	MSPILGYWKIKGLVQPTRLLLEYLEEKYEEHLYERDEGDKWRNKKFELGLEFPNLPYYIDGDVKLTQSMAIIRYIADKHNMLGGCPKERAEISMLEGAVLDIRYGVSRIAYSKDFETLKVDFLSKLPEMLKMFEDRLCHKTYLNGDHVTHPDFMLYDALDVVLYMDPMCLDAFPKLVCFKKRIEAIPQIDKYLKSSKYIAWPLQGWQATFGGGDHPPKSDLEVLFQGPLGSPGIPSRILTRSQLRDVVASSHLLQSEFMEIPMNFVDPKEIDIPRHGTKNRYKTILPNPLSRVCLRPKNVTDSLSTYINANYIRGYSGKEKAFIATQGPMINTVDDFWQMVWQEDSPVIVMITKLKEKNEKCVLYWPEKRGIYGKVEVLVISVNECDNYTIRNLVLKQG…		D1	pGEX-6P2	BL21(DE3) phage-resistant derivative	N-terminal GST fusion	Yes	Glutathione-Sepharose, 3C digest on column, HiTrap Q, Superdex S-200	50 mM HEPES, pH 7.5, 150 mM NaCl, 10 mM DTT	0.18 M ammonium dihydrogen phosphate, 0.09 M TRIS pH 8.5, 45% MPD		Activity Assays, structure	2A8B
PTPN5	STEP	MHHHHHHSSGVDLGTENLYFQSMSRVLQAEELHEKALDPFLLQAEFFEIPMNFVDPKEYDIPGLVRKNRYKTILPNPHSRVCLTSPDPDDPLSSYINANYIRGYGGEEKVYIATQGPIVSTVADFWRMVWQEHTPIIVMITNIEEMNEKCTEYWPEEQVAYDGVEITVQKVIHTEDYRLRLISLKSGTEERGLKHYWFTSWPDQKTPDRAPPLLHLVREVEEAAQQEGPHCAPIIVHCSAGIGRTGCFIATSICCQQLRQEGVVDILKTTCQLRQDRGGMIQTCEQYQFVHHVMSLYEKQLSHQS	WT- 6xHis	D1	pLIC-SGC1	BL21(DE3)-pRARE2 phage-resistant derivative	N-terminal 6xHis & TEV cleavage site	No	Ni-NTA, Superdex S-200	10 mM Tris-HCl, pH 8.0, 300 mM NaCl, 10 mM DTT	25% PEG 3350, 0.2M LiSO4, 100 mM Bis Tris Propane pH 5.5	15% glycerol	AUC, Activity Assays, structure	2BIJ
		GPLGSPGIPSRVLQAEELHEKALDPFLLQAEFFEIPMNFVDPKEYDIPGLVRKNRYKTILPNPHSRVCLTSPDPDDPLSSYINANYIRGYGGEEKVYIATQGPIVSTVADFWRMVWQEHTPIIVMITNIEEMNEKCTEYWPEEQVAYDGVEITVQKVIHTEDYRLRLISLKSGTEERGLKHYWFTSWPDQKTPDRAPPLLHLVREVEEAAQQEGPHCAPIIVHCSAGIGRTGCFIATSICCQQLRQEGVVDILKTTCQLRQDRGGMIQTCEQYQFVHHVMSLYEKQLSHQS	WT GST fusion	D1	pGEX-6P2	BL21(DE3) phage-resistant derivative	N-terminal GST fusion	Yes	Glutathione-Sepharose, 3C digest on column, HiTrap Q	10 mM Tris-HCl, pH 8.0, 300 mM NaCl, 10 mM DTT	25% PEG 3350, 0.2M LiSO4, 100 mM Bis Tris Propane pH 5.5	15% glycerol	structure	2BV5
		MHHHHHHSSGVDLGTENLYFQSMSRVLQAEELHEKALDPFLLQAEFFEIPMNFVDPKEYDIPGLVRKNRYKTILPNPHSRVCLTSPDPDDPLSSYINANYIRGYGGEEKVYIATQGPIVSTVADFWRMVWQEHTPIIVMITNIEEMNEKCTEYWPEEQVAYDGVEITVQKVIHTEDYRLRLISLKSGTEERGLKHYWFTSWPDQKTPDRAPPLLHLVREVEEAAQQEGPHCAPIIVHSSAGIGRTGCFIATSICCQQLRQEGVVDILKTTCQLRQDRGGMIQTCEQYQFVHHVMSLYEKQLSHQS	C-S mutant	D1	pNIC28-Bsa4	BL21(DE3)-pRARE2 phage-resistant derivative	N-terminal 6xHis & TEV cleavage site	No	Ni-NTA, Superdex S-200	10 mM Tris, pH 8.0; 300 mM NaCl; 10 mM DTT	25% PEG 3350, 0.2M LiSO4, 100 mM Bis Tris Propane pH 5.5	20% EtGly	structure	2CJZ
PTPN7	HePTP	MHHHHHHSSGVDLGTENLYFQSMNTPREVTLHFLRTAGHPLTRWALQRQPPSPKQLEEEFLKIPSNFVSPEDLDIPGHASKDRYKTILPNPQSRVCLGRAQSQEDGDYINANYIRGYDGKEKVYIATQGPMPNTVSDFWEMVWQEEVSLIVMLTQLREGKEKCVHYWPTEEETYGPFQIRIQDMKECPEYTVRQLTIQYQEERRSVKHILFSAWPDHQTPESAGPLLRLVAEVEESPETAAHPGPIVVHCSAGIGRTGCFIATRIGCQQLKARGEVDILGIVCQLRLDRGGMIQTAEQYQFLHHTLALYAGQLPEEP		D1	pNIC28-Bsa4	BL21(DE3) phage-resistant derivative	N-terminal 6xHis & TEV cleavage site	Yes	Ni-NTA, Superdex S-200, TEV digest, Ni-NTA rebinding	50mM HEPES, pH 7.5, 150 mM NaCl, 0.5 mM TCEP	0.1M Tris HCl pH 8.5; 2.0M Ammonium dihydrogen phosphate	30% Sucrose	Activity Assays, structure	2A3K
PTPRN	IA2	MHHHHHHSSGVDLGTENLYFQSMEPAQANMDISTGHMILAYMEDHLRNRDRLAKEWQALCAYQAEPNTCATAQGEGNIKKNRHPDFLPYDHARIKLKVESSPSRSDYINASPIIEHDPRMPAYIATQGPLSHTIADFWQMVWESGCTVIVMLTPLVEDGVKQCDRYWPDEGASLYHVYEVNLVSEHIWCEDFLVRSFYLKNVQTQETRTLTQFHFLSWPAEGTPASTRPLLDFRRKVNKCYRGRSCPIIVHCSDGAGRTGTYILIDMVLNRMAKGVKEIDIAATLEHVRDQRPGLVRSKDQFEFALTAVAEEVNAILKALP		D1	pNIC28-Bsa4	BL21(DE3) phage-resistant derivative	N-terminal 6xHis & TEV cleavage site	No	Ni-NTA, Superdex S-200	10 mM Hepes, pH7.5; 150 mM NaCl; 1 mM TCEP			AUC
PTPRN2	IA2b	MSEEPVQSNMDISTGHMILSYMEDHLKNKNRLEKEWEALCAYQAEPNSSFVAQREENVPKNRSLAVLTYDHSRVLLKAENSHSHSDYINASPIMDHDPRNPAYIATQGPLPATVADFWQMVWESGCVVIVMLTPLAENGVRQCYHYWPDEGSNLYHIYEVNLVSEHIWCEDFLVRSFYLKNLQTNETRTVTQFHFLSWYDRGVPSSSRSLLDFRRKVNKCYRGRSCPIIVHCSDGAGRSGTYVLIDMVLNKMAKGAKEIDIAATLEHLRDQRPGMVQTKEQFEFALTAVAEEVNAILAHHHHHH		D1	pNIC-CH	BL21(DE3) phage-resistant derivative	C-terminal 6xHis	No	Ni-NTA, Superdex S-200	50 mM Tris, pH 7.5, 250 mM NaCl, 10 mM DTT	0.2 M Na/KPO4; 0.1 M BTProp pH 6.5; 20.0% PEG 3350; 10.0% EtGly	25% EtGly	AUC, structure	2QEP
PTPN1	PTP1B	GPLGSMEMEKEFEQIDKSGSWAAIYQDIRHEASDFPCRVAKLPKNKNRNRYRDVSPFDHSRIKLHQEDNDYINASLIKMEEAQRSYILTQGPLPNTCGHFWEMVWEQKSRGVVMLNRVMEKGSLKCAQYWPQKEEKEMIFEDTNLKLTLISEDIKSYYTVRQLELENLTTQETREILHFHYTTWPDFGVPESPASFLNFLFKVRESGSLSPEHGPVVVHCSAGIGRSGTFCLADTCLLLMDKRKDPSSVDIKKVLLEMRKFRMGLIQTADQLRFSYLAVIEGAKFIMGDSSVQDQWKELSHEDL		D1	pGEX-6P2	BL21(DE3) phage-resistant derivative	N-terminal GST fusion	Yes	Glutathione-Sepharose, 3C digest on column, Superdex S-200	50 mM HEPES, pH 7.5, 150 mM NaCl, 10 mM DTT			Activity Assays
PTPN2	TCPTP	GPLGSMPTTIEREFEELDTQRRWQPLYLEIRNESHDYPHRVAKFPENRNRNRYRDVSPYDHSRVKLQNAENDYINASLVDIEEAQRSYILTQGPLPNTCCHFWLMVWQQKTKAVVMLNRIVEKESVKCAQYWPTDDQEMLFKETGFSVKLLSEDVKSYYTVHLLQLENINSGETRTISHFHYTTWPDFGVPESPASFLNFLFKVRESGSLNPDHGPAVIHCSAGIGRSGTFSLVDTCLVLMEKGDDINIKQVLLNMRKYRMGLIQTPDQLRFSYMAIIEGAKCIKGDSSIQKRWKELSKEDLSPAFDHSPNKIMTEKYN		D1	pGEX-6P2	BL21(DE3) phage-resistant derivative	N-terminal GST fusion	Yes	Glutathione-Sepharose, 3C digest on column, Superdex S-200	50 mM HEPES, pH 7.5, 150 mM NaCl, 10 mM DTT			Activity Assays
PTPN6	SHP1	GPLGSPGIPADIENRVLELNKKQESEDTAKAGFWEEFESLQKQEVKNLHQRLEGQRPENKGKNRYKNILPFDHSRVILQGRDSNIPGSDYINANYIKNQLLGPDENAKTYIASQGCLEATVNDFWQMAWQENSRVIVMTTREVEKGRNKCVPYWPEVGMQRAYGPYSVTNCGEHDTTEYKLRTLQVSPLDNGDLIREIWHYQYLSWPDHGVPSEPGGVLSFLDQINQRQESLPHAGPIIVHCSAGIGRTGTIIVIDMLMENISTKGLDCDIDIQKTIQMVRAQRSGMVQTEAQYKFIYVAIAQFIETTKKKL		D1	pGEX-6P2	BL21(DE3) phage-resistant derivative	N-terminal GST fusion	Yes	Glutathione-Sepharose, 3C digest on column, Superdex S-200	50 mM HEPES, pH 7.5, 150 mM NaCl, 10 mM DTT			Activity Assays
PTPN11	SHP2	MHHHHHHSSGVDLGTENLYFQSMAETTDKVKQGFWEEFETLQQQECKLLYSRKEGQRQENKNKNRYKNILPFDHTRVVLHDGDPNEPVSDYINANIIMPEFETKCNNSKPKKSYIATQGCLQNTVNDFWRMVFQENSRVIVMTTKEVERGKSKCVKYWPDEYALKEYGVMRVRNVKESAAHDYTLRELKLSKVGQGNTERTVWQYHFRTWPDHGVPSDPGGVLDFLEEVHHKQESIMDAGPVVVHCSAGIGRTGTFIVIDILIDIIREKGVDCDIDVPKTIQMVRSQRSGMVQTEAQYRFIYMAVQHYIETLQRRI		D1	pNIC28-Bsa4	BL21(DE3) phage-resistant derivative	N-terminal 6xHis & TEV cleavage site	No	Ni-NTA, Superdex S-200	10 mM HEPES, pH 7.5 250 mM NaCl, 10 mM DTT	20% PEG 3350; 0.3M Na(malate)	25% EtGly	Activity Assays, structure	3B7O
PTPN9	MEG2	MSVHVPGPHAMTIQELVDYVNARQKQGIYEEYEDIRRENPVGTFHCSMSPGNLEKNRYGDVPCLDQTRVKLTKRSGHTQTDYINASFMDGYKQKNAYIGTQGPLENTYRDFWLMVWEQKVLVIVMTTRFEEGGRRKCGQYWPLEKDSRIRFGFLTVTNLGVENMNHYKKTTLEIHNTEERQKRQVTHFQFLSWPDYGVPSSAASLIDFLRVVRNQQSLAVSNMGARSKGQCPEPPIVVHCSAGIGRTGTFCSLDICLAQLEELGTLNVFQTVSRMRTQRAFSIQTPEQYYFCYKAILEFAEKEGMVSAHHHHHH		D1	pNIC-CH	BL21(DE3) phage-resistant derivative	C-terminal 6xHis	No	Ni-NTA, Superdex S-200	10mM HEPES, pH 7.5, 100 mM NaCl, 10 mM DTT	25% PEG-3350, 0.2 M potassium thiocyanate, 10% ethylene glycol, 0.1 M Bis-Tris propane pH 6.15	20% EtGly	Activity Assays, structure	2PA5
PTPN3	PTPH1	MHHHHHHSSGVDLGTENLYFQSMDTLEGSMAQLKKGLESGTVLIQFEQLYRKKPGLAITFAKLPQNLDKNRYKDVLPYDTTRVLLQGNEDYINASYVNMEIPAANLVNKYIATQGPLPHTCAQFWQVVWDQKLSLIVMLTTLTERGRTKCHQYWPDPPDVMNHGGFHIQCQSEDCTIAYVSREMLVTNTQTGEEHTVTHLQYVAWPDHGVPDDSSDFLEFVNYVRSLRVDSEPVLVHCSAGIGRTGVLVTMETAMCLTERNLPIYPLDIVRKMRDQRAMMVQTSSQYKFVCEAILRVYEEGLVQM		D1	pNIC28-Bsa4	BL21(DE3) phage-resistant derivative	N-terminal 6xHis & TEV cleavage site	Yes	Ni-NTA, Superdex S-200, TEV digest, Ni-NTA rebinding	50 mM Tris-HCl, pH 7.5, 250 mM NaCl, 10 mM DTT	1.8 M (NH4)2SO4, 0.09 M BIS-TRIS, pH 5.5	30% Sucrose	Activity Assays, structure	2B49
PTPN4	MEG1	MHHHHHHSSGVDLGTENLYFQSMEEKLENEPDFQYIPEKAPLDSVHQDDHSLRESMIQLAEGLITGTVLTQFDQLYRKKPGMTMSCAKLPQNISKNRYRDISPYDATRVILKGNEDYINANYINMEIPSSSIINQYIACQGPLPHTCTDFWQMTWEQGSSMVVMLTTQVERGRVKCHQYWPEPTGSSSYGCYQVTCHSEEGNTAYIFRKMTLFNQEKNESRPLTQIQYIAWPDHGVPDDSSDFLDFVCHVRNKRAGKEEPVVVHCSAGIGRTGVLITMETAMCLIECNQPVYPLDIVRTMRDQRAMMIQTPSQYRFVCEAILKVYEEGFVKPLTTSTNKLT		D1	pNIC28-Bsa4	BL21(DE3) phage-resistant derivative	N-terminal 6xHis & TEV cleavage site	Yes	Ni-NTA, Superdex S-200, TEV digest, Ni-NTA rebinding	50 mM HEPES, pH 7.5; 300 mM NaCl, 10 mM DTT	0.1M HEPES pH 6.8, 0.1 M NaCl and 1.3 M (NH4)SO4	20% EtGly	Activity Assays, structure	2I75
PTPN18	BDP1	GPLGSPGIPDSARSFLERLEARGGREGAVLAGEFSDIQACSAAWKADGVCSTVAGSRPENVRKNRYKDVLPYDQTRVILSLLQEEGHSDYINGNFIRGVDGSLAYIATQGPLPHTLLDFWRLVWEFGVKVILMACREIENGRKRCERYWAQEQEPLQTGLFCITLIKEKWLNEDIMLRTLKVTFQKESRSVYQLQYMSWPDRGVPSSPDHMLAMVEEARRLQGSGPEPLCVHCSAGCGRTGVLCTVDYVRQLLLTQMIPPDFSLFDVVLKMRKQRPAAVQTEEQYRFLYHTVAQMFCSTLQNA		D1	pGEX-6P2	BL21(DE3) phage-resistant derivative	N-terminal GST fusion	Yes	Glutathione-Sepharose, 3C digest on column, Superdex S-200	50mM Tris-HCl, pH 7.5; 250 mM NaCl; 10 mM DTT	0.1M HEPES pH 6.8, 25% PEG-3350 and 6% Jeffamine M-600	25% EtGly	Activity Assays, structure	2OC3
PTPN12	PEST	MEILRKFIQRVQAMKSPDHNGEDNFARDFMRLRRLSTKYRTEKIYPTATGEKEENVKKNRYKDILPFDHSRVKLTLKTPSQDSDYINANFIKGVYGPKAYVATQGPLANTVIDFWRMIWEYNVVIIVMACREFEMGRKKCERYWPLYGEDPITFAPFKISCEDEQARTDYFIRTLLLEFQNESRRLYQFHYVNWPDHDVPSSFDSILDMISLMRKYQEHEDVPICIHCSAGCGRTGAICAIDYTWNLLKAGKIPEEFNVFNLIQEMRTQRHSAVQTKEQYELVHRAIAQLFEKQLQLYAHHHHHH		D1	pNIC-CH	BL21(DE3) phage-resistant derivative	C-terminal 6xHis	No	Ni-NTA, Superdex S-200	50 mM HEPES, pH 7.5; 250 mM NaCl; 10 mM DTT			Activity Assays
PTPN22	LYP	MDQREILQKFLDEAQSKKITKEEFANEFLKLKRQSTKYKADKTYPTTVAEKPKNIKKNRYKDILPYDYSRVELSLITSDEDSSYINANFIKGVYGPKAYIATQGPLSTTLLDFWRMIWEYSVLIIVMACMEYEMGKKKCERYWAEPGEMQLEFGPFSVSCEAEKRKSDYIIRTLKVKFNSETRTIYQFHYKNWPDHDVPSSIDPILELIWDVRCYQEDDSVPICIHCSAGCGRTGVICAIDYTWMLLKDGIIPENFSVFSLIREMRTQRPSLVQTQEQYELVYNAVLELFKRQMDVIRDKHSAHHHHHH		D1	pNIC-CH	BL21(DE3) phage-resistant derivative	C-terminal 6xHis	No	Ni-NTA, Superdex S-200	10mM HEPEs, 500 mM NaCl, 5%glycerol 10 mM DTT	100 mM Bicine pH 7.9 and 25% PEG 10K	25% EtGly	Activity Assays, structure	2P6X
PTPN21	PTPD1	MATRATNDERCKILEQRLEQGMVFTEYERILKKRLVDGECSTARLPENAERNRFQDVLPYDDVRVELVPTKENNTGYINASHIKVSVSGIEWDYIATQGPLQNTCQDFWQMVWEQGIAIIAMVTAEEEGGREKSFRYWPRLGSRHNTVTYGRFKITTRFRTDSGCYATTGLKMKHLLTGQERTVWHLQYTDWPEHGCPEDLKGFLSYLEEIQSVRRHTNSTSDPQSPNPPLLVHCSAGVGRTGVVILSEIMIACLEHNEVLDIPRVLDMLRQQRMMLVQTLCQYTFVYRVLIQFLKSSRLIAHHHHHH		D1	pNIC-CH	BL21(DE3) phage-resistant derivative	C-terminal 6xHis	No	Ni-NTA, Superdex S-200	10 mM HEPES, pH 7.5; 100 mM NaCl; 10 mM DTT			Activity Assays
PTPN14	PTPD2	MHHHHHHSSGVDLGTENLYFQSMVDATRVPMDERFRTLKKKLEEGMVFTEYEQIPKKKANGIFSTAALPENAERSRIREVVPYEENRVELIPTKENNTGYINASHIKVVVGGAEWHYIATQGPLPHTCHDFWQMVWEQGVNVIAMVTAEEEGGRTKSHRYWPKLGSKHSSATYGKFKVTTKFRTDSVCYATTGLKVKHLLSGQERTVWHLQYTDWPDHGCPEDVQGFLSYLEEIQSVRRHTNSMLEGTKNRHPPIVVHCSAGVGRTGVLILSELMIYCLEHNEKVEVPMMLRLLREQRMFMIQTIAQYKFVYQVLIQFLQNSRLI		D1	pNIC28-Bsa4	BL21(DE3) phage-resistant derivative	N-terminal 6xHis & TEV cleavage site	No	Ni-NTA, Superdex S-200	50 mM HEPES, pH7.5; 150 mM NaCl, 10 mM DTT	25% PEG3350, 0.2 M LiSO4, 0.1 M BIS-TRIS pH 5.5	20% EtGly	Activity Assays, structure	2BZL
PTPN23	HDPTP	MRDPYEHPERLRQLQQELEAFRGQLGDVGALDTVWRELQDAQEHDARGRSIAIARCYSLKNRHQDVMPYDSNRVVLRSGKDDYINASCVEGLSPYCPPLVATQAPLPGTAADFWLMVHEQKVSVIVMLVSEAEMEKQKVARYFPTERGQPMVHGALSLALSSVRSTETHVERVLSLQFRDQSLKRSLVHLHFPTWPELGLPDSPSNLLRFIQEVHAHYLHQRPLHTPIIVHCSSGVGRTGAFALLYAAVQEVEAGNGIPELPQLVRRMRQQRKHMLQEKLHLRFCYEAVVRHVEQVLQRHGVPPPCKPLASASISQKNHLPQDSQDLVLGAHHHHHH		D1	pNIC-CH	BL21(DE3) phage-resistant derivative	C-terminal 6xHis	No	Ni-NTA, Superdex S-200	10 mM HEPES, pH 7.5; 250 mM NaCl, 10 mM DTT			Activity Assays
